# Supplementary material for: The [(Bn-tpen)FeII]2+ Complex as a Catalyst for the Oxidation of Cyclohexene and Limonene with Dioxygen
Source: Molecules. 2024 Aug 8;29(16):3755. doi: 10.3390/molecules29163755 (PMC11357577; doi:10.3390/molecules29163755)
Supplement: Supplementary file 1 [file molecules-29-03755-s001.zip]

Archive with 1 entries (1 files):
- molecules-3067017-supplementary.pdf
